# Supplementary material for: A Multi-Objective Framework for Biomethanol Process Integration in Sugarcane Biorefineries Under a Multiperiod MILP Superstructure
Source: Entropy (Basel). 2025 Nov 15;27(11):1162. doi: 10.3390/e27111162 (PMC12651205; doi:10.3390/e27111162)
Supplement: Supplementary file 1 [file entropy-27-01162-s001.zip]

Archive with 1 entries (1 files):
- entropy-3953234-Supplementary.pdf
